# Supplementary material for: Cryoprotectants-Free Vitrification and Conventional Freezing of Human Spermatozoa: A Comparative Transcript Profiling
Source: Int J Mol Sci. 2022 Mar 11;23(6):3047. doi: 10.3390/ijms23063047 (PMC8956043; doi:10.3390/ijms23063047)
Supplement: Supplementary file 1 [file ijms-23-03047-s001.zip]

Archive with 1 entries (1 files):
- ijms-1630770-supplementary.pdf
